# Supplementary material for: Preliminary Evidence of Good Safety Profile and Outcomes of Early Treatment with Tixagevimab/Cilgavimab Compared to Previously Employed Monoclonal Antibodies for COVID-19 in Immunocompromised Patients
Source: Biomedicines. 2023 May 26;11(6):1540. doi: 10.3390/biomedicines11061540 (PMC10295521; doi:10.3390/biomedicines11061540)
Supplement: Supplementary file 1 [file biomedicines-11-01540-s001.zip]

Archive with 1 entries (1 files):
- biomedicines-2197295-supplementary.pdf
